# Supplementary material for: Identification of genes directly responding to DLK1 signaling in Callipyge sheep
Source: BMC Genomics. 2018 Apr 24;19:283. doi: 10.1186/s12864-018-4682-1 (PMC5937834; doi:10.1186/s12864-018-4682-1)
Supplement: Supplementary file 1 — Quantitative PCR primer sequences and amplification conditions. (XLSX 13 kb) [file 12864_2018_4682_MOESM1_ESM.xlsx]

## Sheet: Sheet1
Quantitative PCR primer sequences and amplification conditions in 7 muscles experiment
Gene Symbol	Gene Title	Primer Sequence	Anneal Temp
DLK1	Delta-Like 1 homolog (Drosophila)	F5’-GGTTACTTCAAATGGCGTCAA-3’	58˚C
		R5’-GGATTCCGCACAAACAACTC-3’
RTL1	Retrotransposon-like , Paternally expressed gene 11	F5'-AGGAACACCGCTGTGGAGGTAGAA-3'	55˚C
		R5'-ACAGCAGAGGCAGCCAAGCA-3'
APOD	Apolipoprotein D	F5’-TCTTGCTTTGCTTTTCCCCTATACC-3’	55˚C
		R5’-AGCTTGCCTTGGGTTCTTCTCC-3’
LPL	Lipoprotein Lipase	F5’-TCACGTATGAAGCCCCACAT-3’	55˚C
		R5’-AAGGAGTGTTCCGGCACCA-3’
PDE7A	cAMP Specific Phosphodiesterase, 7A	F 5'-GGAGGTCGGCCGTGAGAGAT-3'	55˚C
		R 5'-TTCGTCAAAGGGAGGGACGAGAA-3'
PARK7	Parkinson disease (autosomal recessive, early onset) 7	F5’-CGAGTCCGCTGCTGTGA-3’	51˚C
		R5’-TGACTTCCGTTCATCATTTTGT-3’
DNTTIP	Deoxynucleotidyltransferase, Terminal, Interacting Protein 1	F 5'-ATGGCCTACCTTCTCATTGA-3'	49˚C
		R 5'-TGTACTTCCGCATCTTCTCA-3'
BHLHB3	Basic Helix-Loop-Helix domain containing, class B3	F5’-ATGTAAGGGGTGAGACACAACAGT-3’	54˚C
		R5’-CAAACAGTAGCAACAGCAGCAG-3’
METTL21E	Similar to SAM dependent methyltransferase family	F 5’-GCCCTTGTTCTGTGCTATT-3’	50˚C
		R 5’-CAGGTAAATCTGTGGCAGTC-3’
PFKM	Phosphofructokinase, Muscle	F 5’-GAGCCCAACTCCATTTGACA-3’	50˚C
		R 5’-CTTACGCATCCCCAGAACAC-3’
RSPRY1	Ring Finger and SPRY Domain Containing 1	F 5’-CTTCCTTCCCCACCGTTTC-3’	50˚C
		R 5’-AATCCAGCACCCCAACAAGT-3’
PDE4D	cAMP Specific Phosphodiesterase 4D	F5’-TAAACAGTACAAAGGGGACACT-3’	50˚C
		R5’-CTGTAAGAGAGGCTAAGAAACC-3’
HDAC9	Histone Deacetylase 9	F5'-CCTTTTCACTGGTTCCAGGTAG-3'	55˚C
		R5'-GGCTGAGCAGGCTTTTGTATAAT-3'
RPLPO	Ribosomal Protein , Large, P0	F 5’-CAACCCTGAAGTGCTTGACAT-3’	50˚C
		R 5’-AGGCAGATGGATGGATCAGCCA-3’
CDO1	Cysteine Dioxygenase Type 1	F5’- AAGGTCCAGCGAAGTTCC-3’	52˚C
		R5’- CAGGGGCTCTAGGCTAACA-3’
MAPK6	Mitogen Activated Protein Kinase 6	F5’-TCAAAGTCAGTAAGCCGAGAA-3’	52˚C
		R5’-AACAGTCCTCCCCACCAC-3’
SLC22A3	Similar to Solute Carrier Family 22 member 3	F5’-TGAACAAAGGGAGAATGTAGGTA-3’	52˚C
		R5’-GCCTTAAAGCACATCAGCAT-3’
TXNIP	Thioredoxin Interacting Protein	F5’-ATGTTGCCATGAGAAACCAGAA-3’	52˚C
		R5’-TAAGGCGGAGAGTGACTGACC-3’
KCNN3	Potassium Intermediate/Small Conductance Calcium-Activated Channel, family N3	F5’-CGGGAAACGTGGCTAATCTACA-3’	55˚C
		R5’-GTGTTGGCTTGGTCACTCAGCT-3’
CAST	Calpastatin	F5’- AGAGACCCACCAGGACGTG-3’	54˚C
		R5’- CAGGGGCTCTAGGCTAACA-3’
COQ10A	Coenzyme Q10 homolog A	F 5’-GCTGTGCGGTCATCTCT-3’	50˚C
		R 5’-ATTTCAGGTAGGCAAGGTTA-3’
IDH2	Isocitrate Dehydrogenase 2 (NADP+), Mitochondrial	F5’-CTGGACGCGTGGCCTAGAACA-3’	59˚C
		R5’-TTGCTGAGGCCGTGGATGC-3’
FCGRT	Fc Fragment of IgG, Receptor, Transporter, alpha	F5’-TCGTCATCGGCTTATTCCT-3’	52˚C
		R5’-GATGATCGGCAGTTGCTG-3’
AKR1C4	Aldo-keto Reductases 1C4	F5’-GGATCCCAACTATCATCAGA-3’	48˚C
		R5’-GGTTTGCTTGTGCTTTTT-3’
MEG8	Maternal Expressed Gene 3, GTL2 variant D	F 5'-CACTGAAAAGCACGTGCCTTCT-3'	54˚C
		R 5'-GATTTAGCATCTGCCATGGACAA-3'
CABC1	Chaperone, ABC1 Activity of bc1 Complex Homolog (S. pombe)	F5’-GAGCTGAGCAGTGCCAACAAGTA-3’	57˚C
		R5’-TAGGAGGCGGCAGTTCTCTG-3’
MEG3	Maternal Expressed gene 8	F5'-GCATAGACGAGGCGGTCAGTAAATG-3'	55˚C
		R5'-CGGAGCGCTGTGGGAGAATAA-3'
MYH7	Myosin, Heavy Chain Type I, Skeletal Muscle, adult	F 5'-AAGAACCTGCTGCGGCTG-3'	57˚C
		R 5'-CCAAGATGTGGCACGGCT-3'
MYH2	Myosin, Heavy Chain Type IIA, Skeletal Muscle, adult	F 5'-GAGGAACAATCCAATACAAATCTATCT-3'	51˚C
		R 5'-CCCATAGCATCAGGACACGA-3'
MYH4	Myosin, Heavy Chain Type IIB, Skeletal Muscle, adult	F 5'-AAATGCAAGTGCTATCCCAGAG-3'	54˚C
		R 5'-AGTGCGCGTGATGAGTTGA-3'
MYH1	Myosin, Heavy Chain Type IIX, Skeletal Muscle, adult	F 5'-GGAGGAACAATCCAATGTCAAC-3'	52˚C
		R 5'-GTCACTTTTTAGCATTTGGATGAGTTA-3'
Myh4(mouse)	Myosin, Heavy Chain Type IIB, Skeletal Muscle, adult	F 5'- AGTCCCAGGTCAACAAGCTG-3'	55˚C
		R 5'-TTTCTCCTGTCACCTCTCAACA-3'
DNTTIP1(mouse)	Deoxynucleotidyltransferase, Terminal, Interacting Protein 1	F 5'-ATGGCCTACCTTCTCATTGA-3'	49˚C
		R 5'-TGTACTTCCGCATCTTCTCA-3'
Park7 (mouse)	Parkinson disease (autosomal recessive, early onset) 7	F 5'-AGGTCCTACGGCTCTGTTG-3'	55˚C
		R 5'-CACAATGGCTAGTGCAAACTCA-3'
Rplp38 (mouse)	Ribosomal protein large protein 38	F 5'-GAAGGATGCCAAGTCTGTCAA-3'	55˚C
		R 5'-GAGGGCTGGTTCATTTCAGA-3'
SLC22A3 (mouse)	Solute carrier family 22 member 3	F 5’AATATCCTGTTTCGGCGTTG 3’	55˚C
		R 5’ TCACGAAGCAAGTCATCCAG 3’
METTLE21E (mouse)	protein-lysine methyltransferase	F 5’ GAGCCCAGAGACGATGATGA 3’	55˚C
		R 5’ GCTTGGCATGTGTTTCCAGA 3’
