# Supplementary material for: Identification of genes directly responding to DLK1 signaling in Callipyge sheep
Source: BMC Genomics. 2018 Apr 24;19:283. doi: 10.1186/s12864-018-4682-1 (PMC5937834; doi:10.1186/s12864-018-4682-1)
Supplement: Supplementary file 2 — The plasmids compositions of effector luciferase assay. (XLSX 9 kb) [file 12864_2018_4682_MOESM2_ESM.xlsx]

## Sheet: Sheet1
The plasmids compositions of effector luciferase assay
Effector Genes	Null (GW-CAT)(%)	Amount of Null (GW-CAT) ( µg)	MYH4 or MYH7 Luciferase Construct(%)	MYH4 or MYH7 Amount (µg)	Transfection Control
PARK7	0.6	1.8	0.3	0.9	pRL-TK, 10 %, 0.3 µg
PARK7	0.3	0.9	0.3	0.9	pRL-TK, 10 %, 0.3 µg
PARK7	0	0	0.3	0.9	pRL-TK, 10 %, 0.3 µg
METTL21E	0.6	1.8	0.3	0.9	pRL-TK, 10 %, 0.3 µg
METTL21E	0.3	0.9	0.3	0.9	pRL-TK, 10 %, 0.3 µg
METTL21E	0	0	0.3	0.9	pRL-TK, 10 %, 0.3 µg
DLK1	0.48	1.44	0.5	1.5	pRL-SV40, 2 %, 0.06 µg
DLK1	0.24	0.72	0.5	1.5	pRL-SV40, 2 %, 0.06 µg
DLK1	0	0	0.5	1.5	pRL-SV40, 2 %, 0.06 µg
DNTTIP1	0.48	1.44	0.5	1.5	pRL-SV40, 2 %, 0.06 µg
DNTTIP1	0.36	1.08	0.5	1.5	pRL-SV40, 2 %, 0.06 µg
DNTTIP1	0.24	0.72	0.5	1.5	pRL-SV40, 2 %, 0.06 µg
