# Supplementary material for: Identification of genes directly responding to DLK1 signaling in Callipyge sheep
Source: BMC Genomics. 2018 Apr 24;19:283. doi: 10.1186/s12864-018-4682-1 (PMC5937834; doi:10.1186/s12864-018-4682-1)
Supplement: Supplementary file 3 — Quantitative analysis of gene expression in 7 muscles (log). (XLSX 16 kb) [file 12864_2018_4682_MOESM3_ESM.xlsx]

## Sheet: Sheet1
Quantitative analysis of gene expression in 7 muscles (log)
Gene	Geno	LD	SM	ST	TB	SS	IS	HT
DLK1	+/C	4.800 ± 0.065	5.002 ± 0.135	4.782 ± 0.261	4.181 ± 0.130	4.086 ± 0.165	3.749 ± 0.182	3.552 ± 0.163
	+/+	3.695 ± 0.056	3.813 ± 0.117	3.672 ± 0.226	3.528 ± 0.112	3.944 ± 0.143	3.566 ± 0.158	3.416 ± 0.141
RTL1	+/C	5.359 ± 0.167	5.475 ± 0.095	5.215 ± 0.143	4.909 ± 0.059	4.556 ± 0.382	4.390 ± 0.308	2.466 ± 0.133
	+/+	1.130 ± 0.145	1.000 ± 0.082	1.015 ± 0.124	1.023 ± 0.051	1.403 ± 0.331	1.000 ± 0.267	1.000 ± 0.094
APOD	+/C	5.994 ± 0.103	6.129 ± 0.070	5.908 ± 0.176	5.806 ± 0.179	5.272 ± 0.132	5.503 ± 0.132	4.442 ± 0.171
	+/+	5.522 ± 0.089	5.649 ± 0.061	5.312 ± 0.152	5.115 ± 0.155	5.130 ± 0.114	5.234 ± 0.114	4.272 ± 0.148
LPL	+/C	4.988 ± 0.080	5.080 ± 0.059	5.065 ± 0.234	5.610 ± 0.110	5.643 ± 0.163	5.748 ± 0.145	6.285 ± 0.098
	+/+	5.312 ± 0.069	5.522 ± 0.051	5.071 ± 0.202	5.718 ± 0.095	5.907 ± 0.141	5.860 ± 0.128	6.182 ± 0.085
PDE7A	+/C	5.012 ± 0.126	5.004 ± 0.145	5.052 ± 0.112	5.014 ± 0.147	4.565 ± 0.105	4.876 ± 0.147	4.943 ± 0.093
	+/+	4.581 ± 0.109	4.700 ± 0.126	4.630 ± 0.097	4.691 ± 0.128	4.527 ± 0.091	4.884 ± 0.127	4.912 ± 0.081
RPLPO	+/C	6.999 ± 0.144	6.953 ± 0.094	7.111 ± 0.188	6.997 ± 0.109	6.952 ± 0.095	7.164 ± 0.126	6.868 ± 0.081
	+/+	6.994 ± 0.125	6.980 ± 0.081	6.742 ± 0.163	6.892 ± 0.095	6.841 ± 0.083	6.965 ± 0.109	6.793 ± 0.071
PARK7	+/C	6.534 ± 0.095	6.671 ± 0.059	6.443 ± 0.084	6.389 ± 0.058	6.145 ± 0.103	6.191 ± 0.056	5.951 ± 0.055
	+/+	6.047 ± 0.082	6.051 ± 0.051	5.900 ± 0.072	5.992 ± 0.050	5.954 ± 0.089	6.104 ± 0.048	5.877 ± 0.048
DNTTIP1	+/C	5.547 ± 0.095	5.587 ± 0.078	5.473 ± 0.060	5.311 ± 0.127	4.669 ± 0.086	4.837 ± 0.087	4.735 ± 0.037
	+/+	4.866 ± 0.082	5.027 ± 0.068	4.857 ± 0.052	4.721 ± 0.110	4.456 ± 0.086	4.602 ± 0.076	4.660 ± 0.032
DEC2	+/C	4.772 ± 0.041	4.810 ± 0.047	4.828 ± 0.114	4.908 ± 0.070	5.001 ± 0.065	5.039 ± 0.099	4.853 ± 0.081
	+/+	4.830 ± 0.036	4.927 ± 0.040	4.758 ± 0.098	4.994 ± 0.061	5.018 ± 0.056	4.994 ± 0.086	4.832 ± 0.070
METTL21E	+/C	5.537 ± 0.101	5.706 ± 0.097	5.868 ± 0.106	5.768 ± 0.086	5.196 ± 0.184	5.407 ± 0.093	4.549 ± 0.166
	+/+	4.708 ± 0.088	4.860 ± 0.084	4.925 ± 0.092	5.022 ± 0.074	4.995 ± 0.159	5.153 ± 0.080	4.442 ± 0.144
PFKM	+/C	6.259 ± 0.039	6.267 ± 0.025	6.182 ± 0.037	6.157 ± 0.096	5.584 ± 0.091	5.725 ± 0.159	5.504 ± 0.085
	+/+	5.955 ± 0.034	6.024 ± 0.022	5.846 ± 0.032	5.864 ± 0.083	5.322 ± 0.079	5.564 ± 0.138	5.416 ± 0.074
RSPRY1	+/C	4.489 ± 0.030	4.492 ± 0.040	4.490 ± 0.087	4.477 ± 0.029	4.394 ± 0.083	4.427 ± 0.032	4.421 ± 0.082
	+/+	4.263 ± 0.026	4.293 ± 0.035	4.083 ± 0.075	4.230 ± 0.025	4.151 ± 0.072	4.300 ± 0.028	4.336 ± 0.071
PDE4D	+/C	5.941 ± 0.085	5.998 ± 0.114	5.861 ± 0.076	5.739 ± 0.073	5.611 ± 0.122	5.552 ± 0.120	4.769 ± 0.061
	+/+	5.454 ± 0.073	5.501 ± 0.098	5.263 ± 0.066	5.272 ± 0.063	5.283 ± 0.106	5.349 ± 0.104	4.785 ± 0.053
HDAC9	+/C	3.959 ± 0.076	3.889 ± 0.065	3.704 ± 0.134	4.131 ± 0.069	4.278 ± 0.089	4.327 ± 0.071	4.555 ± 0.060
	+/+	4.157 ± 0.066	4.269 ± 0.056	3.867 ± 0.116	4.190 ± 0.060	4.228 ± 0.077	4.328 ± 0.062	4.551 ± 0.052
CDO1	+/C	4.024 ± 0.201	3.943 ± 0.175	3.856 ± 0.288	4.111 ± 0.232	4.058 ± 0.156	4.211 ± 0.147	4.117 ± 0.097
	+/+	4.307 ± 0.174	4.260 ± 0.151	3.723 ± 0.249	4.127 ± 0.201	4.126 ± 0.135	4.242 ± 0.128	3.930 ± 0.084
MAPK6	+/C	5.739 ± 0.057	5.884 ± 0.087	5.939 ± 0.134	6.046 ± 0.059	5.413 ± 0.106	5.886 ± 0.099	5.365 ± 0.142
	+/+	5.453 ± 0.049	5.550 ± 0.075	5.602 ± 0.116	5.730 ± 0.051	5.283 ± 0.092	5.738 ± 0.086	5.183 ± 0.123
SLC22A3	+/C	3.454 ± 0.152	3.710 ± 0.183	3.320 ± 0.255	3.773 ± 0.189	3.517 ± 0.283	3.845 ± 0.165	4.129 ± 0.145
	+/+	2.242 ± 0.132	2.459 ± 0.159	2.412 ± 0.211	2.961 ± 0.163	2.906 ± 0.245	3.404 ± 0.143	4.065 ± 0.125
TXNIP	+/C	6.054 ± 0.073	6.102 ± 0.078	6.107 ± 0.166	6.339 ± 0.061	6.083 ± 0.098	6.328 ± 0.054	6.564 ± 0.056
	+/+	5.942 ± 0.064	6.042 ± 0.068	5.803 ± 0.144	6.061 ± 0.053	5.962 ± 0.085	6.232 ± 0.047	6.481 ± 0.049
KCNN3	+/C	5.145 ± 0.076	5.207 ± 0.042	5.092 ± 0.131	5.126 ± 0.049	4.637 ± 0.143	5.011 ± 0.141	4.020 ± 0.074
	+/+	4.400 ± 0.066	4.419 ± 0.036	4.454 ± 0.114	4.459 ± 0.043	4.111 ± 0.123	4.523 ± 0.122	3.956 ± 0.064
CAST	+/C	5.419 ± 0.028	5.454 ± 0.061	5.388 ± 0.065	5.481 ± 0.072	5.282 ± 0.099	5.486 ± 0.053	6.059 ± 0.059
	+/+	5.076 ± 0.025	5.152 ± 0.053	5.171 ± 0.056	5.273 ± 0.062	5.158 ± 0.085	5.405 ± 0.046	6.025 ± 0.051
COQ10A	+/C	5.891 ± 0.117	5.886 ± 0.098	5.871 ± 0.220	5.699 ± 0.190	5.541 ± 0.134	5.823 ± 0.152	5.931 ± 0.166
	+/+	5.723 ± 0.102	5.752 ± 0.085	5.539 ± 0.191	5.766 ± 0.164	5.406 ± 0.116	5.713 ± 0.131	5.823 ± 0.144
IDH2	+/C	5.276 ± 0.050	5.392 ± 0.058	5.359 ± 0.134	5.763 ± 0.055	5.681 ± 0.103	5.878 ± 0.035	6.170 ± 0.080
	+/+	5.483 ± 0.043	5.546 ± 0.050	5.319 ± 0.116	5.710 ± 0.048	5.677 ± 0.189	5.823 ± 0.030	6.095 ± 0.069
FCGRT	+/C	5.192 ± 0.080	5.255 ± 0.088	5.461 ± 0.166	5.704 ± 0.032	5.415 ± 0.086	5.754 ± 0.095	5.461 ± 0.122
	+/+	5.243 ± 0.070	5.284 ± 0.076	5.184 ± 0.144	5.487 ± 0.027	5.282 ± 0.074	5.599 ± 0.083	5.320 ± 0.106
AKR1C4	+/C	4.586 ± 0.115	4.238 ± 0.127	4.662 ± 0.173	5.011 ± 0.146	4.922 ± 0.165	5.230 ± 0.083	3.852 ± 0.156
	+/+	5.404 ± 0.099	5.313 ± 0.110	5.181 ± 0.150	5.457 ± 0.127	5.154 ± 0.143	5.421 ± 0.072	3.902 ± 0.135
MEG8	+/C	3.849 ± 0.096	3.851 ± 0.157	3.760 ± 0.188	3.060 ± 0.150	2.798 ± 0.140	2.942 ± 0.212	2.626 ± 0.162
	+/+	2.708 ± 0.083	2.622 ± 0.136	2.813 ± 0.162	2.382 ± 0.130	2.367 ± 0.121	2.562 ± 0.183	2.560 ± 0.140
CABC1	+/C	6.198 ± 0.081	5.906 ± 0.041	7.466 ± 0.082	7.778 ± 0.024		5.691 ± 0.134	7.385 ± 0.051
	+/+	6.297 ± 0.071	6.055 ± 0.035	7.433 ± 0.071	7.731 ± 0.021		5.596 ± 0.116	7.375 ± 0.044
MEG3	+/C	7.039 ± 0.217	6.917 ± 0.189	7.241 ± 0.168	6.626 ± 0.138	5.721 ± 0.157	6.472 ± 0.157	6.080 ± 0.147
	+/+	5.606 ± 0.188	5.442 ± 0.164	6.078 ± 0.146	5.931 ± 0.120	5.109 ± 0.136	6.125 ± 0.136	6.016 ± 0.127
MYH7	+/C	6.703 ± 0.037	6.605 ± 0.046	6.516 ± 0.188	7.079 ± 0.054	7.280 ± 0.122	7.409 ± 0.101	7.435 ± 0.095
	+/+	6.791 ± 0.032	6.765 ± 0.040	6.616 ± 0.163	7.089 ± 0.047	7.242 ± 0.105	7.372 ± 0.088	7.317 ± 0.082
MYH2	+/C	6.086 ± 0.065	6.139 ± 0.082	6.335 ± 0.094	6.515 ± 0.104	6.574 ± 0.082	6.903 ± 0.125	3.573 ± 0.259
	+/+	6.891 ± 0.056	6.776 ± 0.071	6.781 ± 0.081	6.766 ± 0.090	6.608 ± 0.071	6.767 ± 0.108	3.011 ± 0.224
MYH4	+/C	4.153 ± 0.294	4.825 ± 0.238	5.869 ± 0.275	4.072 ± 0.132	2.856 ± 0.235	3.470 ± 0.291	1.749 ± 0.115
	+/+	2.287 ± 0.255	2.867 ± 0.206	4.162 ± 0.238	2.641 ± 0.115	2.223 ± 0.203	2.546 ± 0.252	1.554 ± 0.099
MYH1	+/C	7.661 ± 0.082	7.703 ± 0.059	7.657 ± 0.116	7.662 ± 0.080	7.225 ± 0.092	7.356 ± 0.302	4.411 ± 0.208
	+/+	7.382 ± 0.071	7.459 ± 0.051	7.569 ± 0.100	7.396 ± 0.069	7.079 ± 0.082	7.125 ± 0.262	3.546 ± 0.180
