# Supplementary material for: Identification of genes directly responding to DLK1 signaling in Callipyge sheep
Source: BMC Genomics. 2018 Apr 24;19:283. doi: 10.1186/s12864-018-4682-1 (PMC5937834; doi:10.1186/s12864-018-4682-1)
Supplement: Supplementary file 4 — Analysis of variance of genotype effects in qPCR analysis. (XLSX 14 kb) [file 12864_2018_4682_MOESM4_ESM.xlsx]

## Sheet: Sheet1
P-Value for Genotype Effect
Additional file 7. Analysis of variance of genotype effects in qPCR analysis
P-Value for Genotype Effect
Muscle Gene	LD	SM	ST	TB	SS	IS	HT
DLK1	5.08313e-05	0.00115542	0.0234552	0.0125192	0.543375	0.483095	0.557116
DNTTIP	0.00282634	0.00286697	0.000578428	0.0169439	0.156605	0.0982031	0.1847
PARK7	0.0117802	0.000528319	0.00445217	0.00351914	0.220568	0.289706	0.36022
METTL21E	0.00159593	0.00118883	0.00111489	0.00122899	0.446616	0.0931807	0.647283
MEG8	0.000290536	0.0019811	0.0123715	0.0189479	0.0677971	0.232521	0.768636
SLC22A3	0.00180799	0.0035697	0.0433959	0.0225759	0.163935	0.099378	0.754006
PDE4D	0.00736391	0.021131	0.00192097	0.00480761	0.0982145	0.256006	0.845127
APOD	0.0178116	0.00360895	0.0505983	0.0327841	0.449752	0.183388	0.48607
PFKM	0.00194726	0.000761885	0.000966117	0.0701271	0.0817907	0.479914	0.468382
AKR1C4	0.00295406	0.00139012	0.073063	0.0697215	0.335024	0.142487	0.816882
CAST	0.000261803	0.0137251	0.0518755	0.0805491	0.387163	0.302438	0.674075
MEG3	0.00412934	0.00198393	0.00338231	0.0125627	0.0323058	0.154597	0.753523
RTL1	7.2014e-06	3.26854e-07	3.47679e-06	6.35525e-08	0.00155191	0.000410376	0.000852496
KCNN3	0.000715799	3.0541e-05	0.0144268	0.000153641	0.038456	0.0480231	0.542881
RSPRY1	0.00236344	0.0134755	0.0166744	0.0013376	0.0770354	0.0302051	0.467827
MAPK6	0.0123247	0.0330066	0.115808	0.00951461	0.398747	0.307997	0.378062
IDH2	0.0255447	0.100634	0.832427	0.499379	0.974485	0.290348	0.512996
LPL	0.0283429	0.00244011	0.984137	0.489438	0.274163	0.584995	0.463355
PDE7A	0.0484945	0.174493	0.0355308	0.158419	0.797025	0.965758	0.810744
HDAC9	0.10509	0.00683968	0.399677	0.548444	0.685213	0.995986	0.96238
TXNIP	0.299808	0.58724	0.224651	0.018595	0.393792	0.238688	0.315558
COQ10A	0.32746	0.346513	0.305675	0.800748	0.479403	0.606362	0.643293
CDO1	0.335913	0.228961	0.741275	0.961265	0.756561	0.880562	0.206589
DEC2	0.338307	0.114265	0.662365	0.401931	0.851377	0.746577	0.856479
FCGRT	0.645323	0.811516	0.261199	0.0035392	0.292324	0.275551	0.420649
CABC1	0.400203	0.0401379	0.772715	0.192969		0.617355	0.902535
MYH7	0.135459	0.0449675	0.70609	0.888549	0.826002	0.792035	0.391831
MYH2	0.000225553	0.00208172	0.0157558	0.129288	0.768588	0.448318	0.161733
MYH4	0.00488669	0.00157532	0.00540595	0.000444412	0.0971136	0.0615199	0.253395
MYH1	0.0505114	0.0262589	0.591492	0.053819	0.284085	0.588902	0.0253528
RPLP0(GSP)	0.98108	0.831672	0.198477	0.502427	0.421245	0.283705	0.515944
